# Supplementary material for: Food and water restriction lead to differential learning behaviors in a head-fixed two-choice visual discrimination task for mice
Source: PLoS One. 2018 Sep 13;13(9):e0204066. doi: 10.1371/journal.pone.0204066 (PMC6136814; doi:10.1371/journal.pone.0204066)
Supplement: S1 File — These files contain the designs of the head bar and of the components necessary for building the head bar holder. The files were produced in SolidWorks (Dassault Systèmes) and can also be viewed using the free program eDrawings (http://www.edrawingsviewer.com). (ZIP) [file pone.0204066.s001.zip]

Archive with 10 entries (10 files):
- HeadbarHolder_DesignFiles/Ball.SLDPRT
- HeadbarHolder_DesignFiles/ClampHandle.SLDDRW
- HeadbarHolder_DesignFiles/ClampHandle.SLDPRT
- HeadbarHolder_DesignFiles/ClampHolder.SLDDRW
- HeadbarHolder_DesignFiles/ClampHolder.SLDPRT
- HeadbarHolder_DesignFiles/CompleteApparatus.SLDASM
- HeadbarHolder_DesignFiles/Headbar.SLDPRT
- HeadbarHolder_DesignFiles/Rod.SLDPRT
- HeadbarHolder_DesignFiles/Spring.SLDDRW
- HeadbarHolder_DesignFiles/Spring.SLDPRT
